# Supplementary material for: Variation in leaf traits at different altitudes reflects the adaptive strategy of plants to environmental changes
Source: Ecol Evol. 2020 Jul 15;10(15):8166–75. doi: 10.1002/ece3.6519 (PMC7417217; doi:10.1002/ece3.6519)
Supplement: Supplementary file 1 — Supinfo [file ECE3-10-8166-s001.xlsx]

## Sheet: Epilobium amurense
Altitude	Pop.	Thickness of upper epidermis (μm)	thickness of lower epidermis (μm)	Thickness of palisade (μm)	thickness of spongy (μm)	palisade / spongy	thickness of main vein (μm)	leaf thickness (μm)
3000	1-1	11.16	5.96	46.92	47	1	222.48	111.04
3000	1-1	11.07	5.92	46.82	47.5	0.99	221.39	111.31
3000	1-1	11.15	6	46.92	46	1.02	223.34	110.07
3000	1-1	11.17	5.94	46.97	48	0.98	220.05	112.08
3000	1-1	11.25	5.98	46.97	46.5	1.01	225.16	110.7
3000	1-2	10.14	6.1	46.86	44.86	1.04	218.46	107.96
3000	1-2	10.06	6.05	46.83	44.83	1.04	218.36	107.77
3000	1-2	10.11	6.01	46.81	44.81	1.04	218.55	107.74
3000	1-2	10.18	6.21	46.88	44.88	1.04	217.37	108.15
3000	1-2	10.21	6.15	46.91	44.91	1.04	219.55	108.18
3000	1-3	9.18	6	46.92	44.72	1.05	216.24	106.82
3000	1-3	9.22	5.96	46.84	44.64	1.05	212.13	106.66
3000	1-3	9.22	6.02	46.96	44.76	1.05	218.12	106.96
3000	1-3	9.1	6.02	46.96	44.76	1.05	218.33	106.84
3000	1-3	9.18	6	46.92	44.72	1.05	216.36	106.82
3000	1-4	9.18	6	46.84	47.94	0.98	212.28	109.96
3000	1-4	9.22	6.05	46.76	48.61	0.96	218.86	110.64
3000	1-4	9.22	5.61	46.86	46.68	1	201.95	108.37
3000	1-4	9.1	6.21	46.86	47.76	0.98	217.77	109.93
3000	1-4	9.18	6.15	46.9	48.72	0.96	210.55	110.95
3000	1-5	8.94	6.06	45.84	43.78	1.05	222.48	104.62
3000	1-5	9.12	5.96	46.24	43.69	1.06	221.39	105.01
3000	1-5	8.52	6.02	44.96	44.16	1.02	223.34	103.66
3000	1-5	9.1	6.07	45.56	43.76	1.04	220.05	104.49
3000	1-5	9.04	6.2	46.62	43.52	1.07	225.16	105.38
3200	2-1	12.3	6.3	50.8	58.84	0.86	264.54	128.24
3200	2-1	10.8	6.55	52.2	60.34	0.87	269.04	129.89
3200	2-1	13.8	6.26	49.4	57.34	0.86	260.04	126.8
3200	2-1	12.7	6.26	51.7	59.24	0.87	266.94	129.9
3200	2-1	11.9	6.15	49.9	58.44	0.85	262.14	126.39
3200	2-2	13.02	5.98	45.5	54.86	0.83	264.48	119.36
3200	2-2	14.06	6.46	49.14	59.25	0.83	285.64	128.91
3200	2-2	11.98	5.5	41.86	50.47	0.83	243.32	109.81
3200	2-2	13.67	6.28	47.78	57.6	0.83	277.7	125.33
3200	2-2	12.37	5.68	43.23	52.12	0.83	251.26	113.39
3200	2-3	10.98	6.06	50.8	57.44	0.88	269.76	125.28
3200	2-3	11.47	6.61	53.37	61.11	0.87	294.04	132.56
3200	2-3	9.99	5.51	47.23	52.77	0.89	245.48	115.5
3200	2-3	12.58	6.27	55.88	63.18	0.88	296.74	137.91
3200	2-3	9.88	5.85	46.72	52.7	0.89	242.78	115.15
3200	2-4	11.16	7.04	46.68	54.8	0.85	256.44	119.68
3200	2-4	12.16	7.87	49.88	59.73	0.84	279.52	129.65
3200	2-4	9.6	6.49	44.35	52.06	0.85	243.62	112.5
3200	2-4	11.16	6.21	43.48	49.87	0.87	233.36	110.71
3200	2-4	11.72	7.59	49.01	57.54	0.85	269.26	125.86
3200	2-5	10.98	7.98	44.84	54.8	0.82	267.54	118.6
3200	2-5	10.42	8.3	46.13	56.99	0.81	278.24	121.84
3200	2-5	11.86	7.62	48.93	59.18	0.83	288.94	127.59
3200	2-5	10.54	7.66	43.05	52.21	0.82	256.84	113.46
3200	2-5	11.1	8.34	41.25	50.82	0.81	246.14	111.51
3400	3-1	11.48	7.2	56.1	43.02	1.3	281.34	117.8
3400	3-1	9.68	6.7	53.17	40.01	1.33	261.65	109.55
3400	3-1	13.4	7.48	59.59	46.46	1.28	303.85	126.92
3400	3-1	12.28	7.7	60.03	46.23	1.3	301.03	126.25
3400	3-1	10.56	6.92	51.61	39.38	1.31	258.83	108.48
3400	3-2	10.26	5.82	56.8	43.14	1.32	283.68	116.02
3400	3-2	9.23	5.14	51.62	38.83	1.33	255.31	104.82
3400	3-2	11.67	6.15	59.07	44.87	1.32	295.03	121.76
3400	3-2	10.29	6.4	61.48	47.45	1.3	312.05	125.62
3400	3-2	9.85	5.59	55.03	41.41	1.33	272.33	111.88
3400	3-3	10.2	6.3	51.86	42.84	1.21	280.86	111.2
3400	3-3	9.49	5.46	48.93	39.84	1.23	261.2	103.72
3400	3-3	9.98	5.94	45.94	37.7	1.22	247.16	99.56
3400	3-3	10.42	7.06	57.08	47.98	1.19	314.56	122.54
3400	3-3	10.91	6.74	55.49	45.84	1.21	300.52	118.98
3400	3-4	10.56	6.24	53.04	42.84	1.24	280.2	112.68
3400	3-4	9.72	5.74	49.1	39.41	1.25	257.78	103.97
3400	3-4	11.4	6.74	57.28	46.27	1.24	302.62	121.69
3400	3-4	10.61	6.68	48.97	38.98	1.26	254.98	105.24
3400	3-4	10.51	5.8	56.81	46.7	1.22	305.42	119.82
3400	3-5	10.66	6.6	53.04	43.86	1.21	279.66	114.16
3400	3-5	11.26	6.59	60	50.44	1.19	321.61	128.28
3400	3-5	11.19	6.93	55.69	46.05	1.21	293.64	119.87
3400	3-5	10.13	6.27	50.69	41.67	1.22	265.68	108.75
3400	3-5	10.06	6.61	45.78	37.28	1.23	237.71	99.74
3600	4-1	13.32	5.98	49.86	43.92	1.14	275.4	113.08
3600	4-1	13.65	6.18	53.35	48.31	1.1	302.94	121.49
3600	4-1	12.99	5.38	45.87	39.53	1.16	247.86	103.77
3600	4-1	14.39	6.46	53.85	47.43	1.14	297.43	122.13
3600	4-1	12.25	5.9	46.37	40.41	1.15	253.37	104.93
3600	4-2	10.18	5.3	51.3	43.1	1.19	280.32	109.88
3600	4-2	10.3	5.48	54.94	47.84	1.15	311.16	118.57
3600	4-2	9.16	5.17	46.17	38.79	1.19	259.29	99.29
3600	4-2	11.2	5.83	56.43	47.41	1.19	301.35	120.87
3600	4-2	10.06	4.72	47.66	38.36	1.24	249.48	100.79
3600	4-3	13.24	5.1	49.32	45.1	1.09	276.42	112.76
3600	4-3	13.9	5.16	51.79	47.36	1.09	290.24	118.2
3600	4-3	11.45	4.99	46.96	42.39	1.11	261.83	105.79
3600	4-3	14.03	5.41	51.28	47.81	1.07	291.01	118.53
3600	4-3	13.58	4.85	47.25	42.85	1.1	262.6	108.52
3600	4-4	12.3	4.98	44.94	40.9	1.1	273.54	103.12
3600	4-4	12.65	5.23	48.88	45.4	1.08	301.63	112.16
3600	4-4	11.07	4.48	40.95	36.81	1.11	246.19	93.31
3600	4-4	13.53	5.48	49.43	44.99	1.1	300.89	113.43
3600	4-4	11.95	4.73	40.5	36.4	1.11	245.45	93.58
3600	4-5	10.48	6.06	46.92	43.9	1.07	273.48	107.36
3600	4-5	10.74	6.79	52.55	49.17	1.07	306.3	119.24
3600	4-5	11.84	6.35	51.02	49.61	1.03	305.03	118.82
3600	4-5	10.12	5.77	41.82	38.19	1.09	239.93	95.9
3600	4-5	9.22	5.33	42.29	38.63	1.09	242.66	95.48
3800	5-1	11.64	6.98	57.06	58.04	0.98	270.12	133.72
3800	5-1	12.8	7.68	62.77	63.84	0.98	297.13	147.09
3800	5-1	10.48	6.28	52.35	52.24	1	243.11	121.35
3800	5-1	12.04	7.32	60.91	64.2	0.95	302.53	144.47
3800	5-1	11.24	6.64	52.21	51.88	1.01	237.71	121.97
3800	5-2	11.84	6.56	58.86	54.48	1.08	276.54	131.74
3800	5-2	12.26	7.35	65.92	61.02	1.08	309.72	146.55
3800	5-2	13.38	6.41	65.51	61.56	1.06	310.49	146.87
3800	5-2	11.3	6.71	51.71	47.4	1.09	242.59	117.11
3800	5-2	10.42	5.77	52.31	47.94	1.09	243.36	116.44
3800	5-3	13.66	6.26	51.92	61.28	0.85	275.34	133.12
3800	5-3	13.34	6.07	54.52	62.34	0.87	284.11	136.28
3800	5-3	14.07	6.95	53.48	63.62	0.84	283.6	138.11
3800	5-3	13.98	5.95	49.32	59.22	0.83	266.57	128.46
3800	5-3	13.25	6.07	50.36	59.94	0.84	267.08	129.63
3800	5-4	11.64	7.02	50.4	58.16	0.87	278.52	127.22
3800	5-4	10.89	6.97	43.34	49.44	0.88	239.74	110.64
3800	5-4	10.36	6.25	45.36	51.76	0.88	247.88	113.73
3800	5-4	12.39	7.07	56.96	66.88	0.85	320.3	143.3
3800	5-4	12.92	7.79	55.94	64.56	0.87	306.16	141.21
3800	5-5	11.64	7.26	58	60.42	0.96	264.84	137.32
3800	5-5	11.24	7.39	52.04	53.17	0.98	239.06	123.84
3800	5-5	10.48	6.53	53.2	54.38	0.98	238.36	124.59
3800	5-5	12.04	7.13	62.96	67.67	0.93	290.62	149.8
3800	5-5	12.8	7.99	63.8	66.46	0.96	291.32	151.05
4000	6-1	14.8	9.8	56.4	47.76	1.18	307.68	128.76
4000	6-1	14.98	9.58	58.91	51.58	1.14	332.29	135.06
4000	6-1	15.54	10.29	59.22	50.15	1.18	323.06	135.2
4000	6-1	14.62	9.52	52.89	43.94	1.2	283.07	120.96
4000	6-1	14.06	9.81	54.58	45.37	1.2	292.3	123.82
4000	6-2	16.06	8.36	55.02	47.64	1.15	306.66	127.08
4000	6-2	16.2	8.29	55.22	49.55	1.11	316.93	129.26
4000	6-2	16.54	8.61	56.67	49.07	1.15	315.86	130.89
4000	6-2	15.58	8.11	54.37	46.21	1.18	297.46	124.27
4000	6-2	15.92	8.43	53.82	45.73	1.18	296.39	123.9
4000	6-3	13.42	8.36	49.5	47.64	1.04	310.02	118.92
4000	6-3	14.76	9.2	54.45	52.4	1.04	346.02	130.81
4000	6-3	14.03	9.06	54.44	53.36	1.02	347.22	130.89
4000	6-3	12.08	7.52	45.05	42.88	1.05	274.02	107.53
4000	6-3	12.81	7.66	44.06	41.92	1.05	272.82	106.45
4000	6-4	14.86	8.66	52.3	45.78	1.14	309.18	121.6
4000	6-4	15.2	9.44	54.01	49.9	1.08	330.01	128.54
4000	6-4	14.12	8.23	50.69	43.49	1.17	293.72	116.52
4000	6-4	15.6	8.09	55.92	48.07	1.16	324.64	127.68
4000	6-4	14.52	8.88	48.59	41.66	1.17	288.35	113.66
4000	6-5	14.26	8.36	52.22	44.82	1.17	310.8	119.66
4000	6-5	14.12	8.69	49.04	41.23	1.19	289.94	113.09
4000	6-5	13.26	7.77	49.56	41.68	1.19	289.04	112.28
4000	6-5	15.26	8.95	55.88	47.96	1.17	332.56	128.04
4000	6-5	14.4	8.03	54.4	48.41	1.12	331.66	125.23
4200	7-1	12	7.02	78.24	60.14	1.3	348.06	157.4
4200	7-1	12.8	8.07	85.98	69.16	1.24	395.27	176.01
4200	7-1	13.44	7.36	87.63	67.36	1.3	389.83	175.79
4200	7-1	10.56	6.68	70.85	52.92	1.34	306.29	141.01
4200	7-1	11.2	5.97	68.5	51.12	1.34	300.85	136.79
4200	7-2	11.02	6.98	82.74	66.76	1.24	354.78	167.5
4200	7-2	11.12	6.68	91.01	73.44	1.24	390.26	182.25
4200	7-2	9.92	6.28	75.47	60.08	1.26	319.3	151.75
4200	7-2	12.23	7.75	89.84	74.1	1.21	390.81	183.93
4200	7-2	10.81	7.21	74.64	59.42	1.26	318.75	152.08
4200	7-3	11.98	7.1	79.74	64.92	1.23	344.28	163.74
4200	7-3	12.66	7.59	88.9	74.01	1.2	388.48	183.16
4200	7-3	12.94	7.67	86.12	70.11	1.23	371.82	176.84
4200	7-3	11.02	6.53	74.36	59.73	1.25	317.74	151.64
4200	7-3	11.3	6.61	69.58	55.83	1.25	299.08	143.32
4200	7-4	11.96	7.46	79.8	67.8	1.18	343.5	167.02
4200	7-4	12.16	8.21	85.78	74.58	1.15	373.85	180.72
4200	7-4	12.92	7.06	86.18	73.22	1.18	370.98	179.38
4200	7-4	11.76	7.71	72.82	61.02	1.19	313.15	153.32
4200	7-4	11	6.86	74.42	62.38	1.19	316.02	154.66
4200	7-5	12.22	6.94	82.74	61.92	1.34	348.78	163.82
4200	7-5	11.88	7.18	74.64	55.11	1.35	316.41	148.8
4200	7-5	11.49	6.52	78.78	58.2	1.35	327.85	154.99
4200	7-5	12.95	6.36	87.7	65.64	1.34	369.71	172.65
4200	7-5	12.56	7.7	89.84	68.73	1.31	381.15	178.84
4400	8-1	13.8	9.66	90.18	73.14	1.23	380.16	186.78
4400	8-1	13.61	9.18	86.67	69.48	1.25	361.15	178.94
4400	8-1	14.4	9.43	95.39	78.99	1.21	405.57	198.22
4400	8-1	12.7	9.89	83.97	67.29	1.25	354.75	173.84
4400	8-1	14.49	10.14	94.69	76.8	1.23	399.17	196.12
4400	8-2	13.96	9.42	88.38	66.42	1.33	376.8	178.18
4400	8-2	14.8	9.99	93.68	70.41	1.33	399.41	188.87
4400	8-2	13.98	8.76	83.19	61.77	1.35	353.42	167.71
4400	8-2	13.94	9.08	92.57	71.07	1.3	400.18	186.65
4400	8-2	13.12	9.85	84.08	62.43	1.35	354.19	169.49
4400	8-3	13.42	8.94	83.64	70.44	1.19	376.44	176.44
4400	8-3	14.09	9.06	88.33	76.08	1.16	403.56	187.56
4400	8-3	12.88	8.58	81.29	67.62	1.2	361.38	170.38
4400	8-3	13.96	9.3	86.99	73.26	1.19	391.5	183.5
4400	8-3	12.75	8.82	77.95	64.8	1.2	349.32	164.32
4400	8-4	14.16	9.42	86.82	67.74	1.28	377.04	178.14
4400	8-4	13.74	9.54	85.22	65.71	1.3	365.73	174.2
4400	8-4	14.87	9.49	89.16	71.13	1.25	391.89	184.65
4400	8-4	13.85	8.95	83.48	64.35	1.3	362.19	170.63
4400	8-4	14.18	9.7	89.42	69.77	1.28	388.35	183.08
4400	8-5	13.18	8.04	89.4	67.38	1.33	377.4	178
4400	8-5	12.13	7.4	84.25	61.99	1.36	347.21	165.76
4400	8-5	14.07	8.76	93.45	73.44	1.27	403.37	189.72
4400	8-5	12.29	7.82	83.35	61.32	1.36	351.43	164.78
4400	8-5	14.23	8.18	96.55	72.77	1.33	407.59	191.74
4600	9-1	15.3	8.96	84.3	59.4	1.42	522.3	167.96
4600	9-1	15.54	8.51	81.09	56.43	1.44	496.19	161.56
4600	9-1	15.22	9.3	87.36	62.96	1.39	550.64	174.84
4600	9-1	14.38	8.62	80.24	55.84	1.44	493.96	159.08
4600	9-1	16.07	9.41	88.52	62.37	1.42	548.42	176.36
4600	9-2	14.02	9.26	79.58	63	1.26	523.26	165.86
4600	9-2	14.58	9.63	82.76	65.52	1.26	544.19	172.49
4600	9-2	14.04	8.91	75.51	58.59	1.29	489.63	157.05
4600	9-2	14	9.61	82.15	67.41	1.22	556.89	173.17
4600	9-2	13.46	8.89	77.9	60.48	1.29	502.33	160.73
4600	9-3	14.96	9.52	87.42	67.44	1.3	525.96	179.34
4600	9-3	14.21	9.54	85.05	64.07	1.23	499.66	172.87
4600	9-3	14.86	8.95	84.17	63.39	1.22	499.4	171.38
4600	9-3	15.06	9.59	88.67	71.49	1.37	552.52	184.8
4600	9-3	15.71	10	91.79	70.81	1.36	552.26	188.31
4600	9-4	14.98	9.26	87.7	62.82	1.4	525.18	174.76
4600	9-4	14.78	8.99	85.19	60.31	1.41	508.17	169.27
4600	9-4	14.53	8.98	86.07	60.94	1.41	509.42	170.52
4600	9-4	15.43	9.54	88.33	64.7	1.37	540.94	178
4600	9-4	15.18	9.53	91.21	65.33	1.4	542.19	181.25
4600	9-5	16	9.06	80.04	62.76	1.28	526.32	167.86
4600	9-5	16.64	9.42	83.24	65.27	1.28	547.37	174.57
4600	9-5	15.7	8.91	78.04	59.62	1.31	502	162.27
4600	9-5	15.8	9.21	80.04	65.9	1.21	550.64	170.95
4600	9-5	15.86	8.7	78.84	60.25	1.31	505.27	163.65

## Sheet: Pedicularis densispica
Altitude	Pop.	Thickness of upper epidermis (μm)	thickness of lower epidermis (μm)	Thickness of palisade (μm)	thickness of spongy (μm)	palisade / spongy	thickness of main vein (μm)	leaf thickness (μm)
3200	1-1	37.4	19.08	144.24	102.84	1.4	525.12	303.56
3200	1-1	37.53	19.13	139.03	97.7	1.42	504.86	293.38
3200	1-1	37.27	19.03	149.45	107.98	1.38	551.38	313.74
3200	1-1	35.9	18.32	138.47	98.73	1.4	504.12	291.42
3200	1-1	38.9	19.84	150.01	106.95	1.4	540.12	315.7
3200	1-2	43.6	21.08	151.68	124.32	1.22	520.68	340.68
3200	1-2	41.98	20.82	144.58	116.86	1.24	489.44	324.24
3200	1-2	45.22	21.34	156.78	131.78	1.19	551.92	355.12
3200	1-2	42.29	20.45	149.13	120.59	1.24	505.06	332.46
3200	1-2	44.91	21.71	156.23	128.05	1.22	536.3	350.9
3200	1-3	40.68	18	142.48	110.88	1.28	513.96	312.04
3200	1-3	43.75	18.8	152.73	121.97	1.25	561.36	337.24
3200	1-3	38.65	18.1	137.36	105.34	1.3	488.26	299.44
3200	1-3	42.71	18.9	149.6	116.42	1.28	539.66	327.64
3200	1-3	37.61	16.2	130.23	99.79	1.31	466.56	283.84
3200	1-4	42.72	17.64	150.92	121.92	1.24	522.84	333.2
3200	1-4	43.28	18.2	158.98	129.24	1.23	554.21	349.69
3200	1-4	40.16	16.58	142.86	114.6	1.25	491.47	314.21
3200	1-4	45.71	18.87	160.48	130.45	1.23	559.44	355.52
3200	1-4	41.73	16.91	141.36	113.39	1.25	486.24	313.38
3200	1-5	37.8	16.84	140.64	104.52	1.35	520.56	299.8
3200	1-5	40.66	17.69	152.11	116.02	1.31	571.82	326.48
3200	1-5	35.15	15.66	132.8	97.2	1.37	484.12	280.81
3200	1-5	34.94	15.99	127.17	93.02	1.37	469.3	271.12
3200	1-5	40.45	18.02	150.48	111.84	1.35	557	320.79
3400	2-1	40.88	21.24	122.64	98.76	1.24	567.12	283.52
3400	2-1	39.2	19.83	113.6	89.87	1.26	520.08	262.5
3400	2-1	42.56	23.15	129.68	107.65	1.2	614.16	303.04
3400	2-1	37.61	19.54	114.83	90.86	1.26	521.75	262.84
3400	2-1	44.15	22.44	132.45	106.66	1.24	612.49	305.7
3400	2-2	38.76	18.96	134.28	108.36	1.24	560.16	300.36
3400	2-2	35.66	18.44	125.54	99.69	1.26	515.35	279.33
3400	2-2	41.06	19.48	141.02	117.03	1.21	604.97	318.59
3400	2-2	36.85	17.63	126.88	100.77	1.26	520.95	282.13
3400	2-2	41.47	20.29	143.68	115.95	1.24	599.37	321.39
3400	2-3	32.72	16.68	134.16	103.68	1.29	549.12	287.24
3400	2-3	33.99	18.35	143.58	112.05	1.28	604.03	307.96
3400	2-3	31.45	16.01	122.74	94.31	1.3	494.21	264.52
3400	2-3	35.34	17.01	144.89	111.97	1.29	593.05	309.22
3400	2-3	30.1	15.35	125.43	96.39	1.3	505.19	267.26
3400	2-4	32.04	15.36	122.04	91.92	1.33	556.8	261.36
3400	2-4	33.92	16.74	131.02	100.19	1.31	601.91	281.88
3400	2-4	30.16	14.98	112.06	83.65	1.34	506.69	240.84
3400	2-4	34.28	15.44	130.58	98.35	1.33	595.78	278.66
3400	2-4	29.8	14.28	114.5	85.49	1.34	522.82	244.06
3400	2-5	32.84	15.48	134.16	106.44	1.26	564	288.92
3400	2-5	35.47	15.72	144.89	114.96	1.26	609.12	311.03
3400	2-5	31.21	14.24	125.43	97.92	1.28	518.88	268.81
3400	2-5	29.88	15.09	124.09	96.86	1.28	516.24	265.92
3400	2-5	34.8	16.87	142.23	116.02	1.23	611.76	309.92
3600	3-1	50.84	28.32	138.8	106	1.31	511.56	323.96
3600	3-1	48.3	27.9	133.86	100.7	1.33	485.98	310.76
3600	3-1	53.38	28.74	145.74	111.3	1.31	534.14	339.16
3600	3-1	47.77	26.05	129.7	97.52	1.33	473.64	301.04
3600	3-1	53.91	30.59	145.9	114.48	1.27	552.48	344.88
3600	3-2	60.2	29.32	138.24	100.36	1.38	488.28	328.12
3600	3-2	61.41	30.37	143.92	107.39	1.34	518.46	343.09
3600	3-2	58.99	28.27	130.56	93.33	1.4	458.1	311.15
3600	3-2	63.21	30.79	145.15	105.38	1.38	512.69	344.53
3600	3-2	57.19	27.85	133.33	95.34	1.4	463.87	313.71
3600	3-3	49.92	23	137.16	105.24	1.3	496.68	315.32
3600	3-3	51.41	23.61	144.76	112.61	1.29	530.45	332.39
3600	3-3	48.43	22.39	128.56	97.87	1.31	462.91	297.25
3600	3-3	52.92	24.38	145.39	111.55	1.3	526.48	334.24
3600	3-3	46.92	21.62	129.93	98.93	1.31	466.88	297.4
3600	3-4	53.24	24.12	136.84	108.8	1.26	488.88	323
3600	3-4	51.64	23.4	133.73	105.54	1.27	477.21	314.31
3600	3-4	54.84	24.84	140.95	112.06	1.26	503.55	332.69
3600	3-4	54.97	24.81	144.42	116.42	1.24	520.1	340.61
3600	3-4	51.51	23.43	128.26	101.18	1.27	454.66	304.39
3600	3-5	51.24	29.64	132.24	104.72	1.26	498.36	317.84
3600	3-5	53.34	31.01	140.82	113.1	1.25	536.23	338.27
3600	3-5	49.14	27.27	122.66	96.34	1.27	460.49	295.41
3600	3-5	54.31	31.42	140.17	111	1.26	528.26	336.91
3600	3-5	48.17	28.86	125.31	98.44	1.27	468.46	300.77
3800	4-1	60.56	27	200.88	161.72	1.24	557.28	450.16
3800	4-1	62.98	27.08	208.92	168.19	1.24	579.57	467.17
3800	4-1	58.14	25.92	194.84	155.25	1.26	537.99	434.15
3800	4-1	58.53	26.65	192.84	153.63	1.26	529.42	431.65
3800	4-1	62.59	28.35	206.92	169.81	1.22	582.14	467.67
3800	4-2	56.04	29.04	192.04	159.36	1.21	568.32	436.48
3800	4-2	52	26.43	176.76	145.02	1.22	517.17	400.2
3800	4-2	60.08	30.65	205.32	173.7	1.18	619.47	469.76
3800	4-2	52.12	28.01	180.6	148.2	1.22	528.54	408.93
3800	4-2	59.96	31.07	205.48	170.52	1.21	608.1	467.03
3800	4-3	48.28	24.96	193.44	164.72	1.17	555.84	431.4
3800	4-3	45.93	24.71	179.03	149.9	1.19	509.81	399.57
3800	4-3	44.9	23.21	176.9	153.19	1.15	516.93	398.2
3800	4-3	51.66	26.71	206.98	176.25	1.17	594.75	461.6
3800	4-3	50.63	25.21	210.85	179.54	1.17	601.87	466.23
3800	4-4	55.68	27	186.2	159.48	1.17	569.76	428.36
3800	4-4	51.78	25.11	175.17	148.32	1.18	529.88	400.37
3800	4-4	57.58	28.89	197.23	170.64	1.16	604.64	454.35
3800	4-4	60.13	28.16	199.1	172.24	1.16	615.34	459.63
3800	4-4	53.23	25.84	173.3	146.72	1.18	529.18	399.09
3800	4-5	50.28	29.28	186.12	161.84	1.15	607.8	427.52
3800	4-5	53.31	30.21	200.73	178.02	1.13	660.58	462.27
3800	4-5	47.25	26.35	169.51	145.66	1.16	555.02	388.77
3800	4-5	54.3	31.62	201.01	174.79	1.15	656.42	461.72
3800	4-5	46.26	28.94	173.23	148.89	1.16	559.18	397.32
4000	5-1	61.2	42.24	175.36	176.52	0.99	603.72	455.32
4000	5-1	58.75	42.55	170.35	169.46	1.01	579.57	441.11
4000	5-1	63.65	43.93	182.37	183.58	0.99	627.87	473.53
4000	5-1	63.48	43.2	183.64	188.88	0.97	640.98	479.19
4000	5-1	58.92	39.28	165.08	164.16	1.01	566.46	427.45
4000	5-2	69.72	40.08	191.04	159	1.2	561	459.84
4000	5-2	68.23	39.08	183.49	151.05	1.21	537.95	441.85
4000	5-2	71.21	41.08	196.59	166.95	1.18	584.05	475.83
4000	5-2	66.93	38.48	185.4	152.64	1.21	538.56	443.45
4000	5-2	72.51	41.68	198.68	165.36	1.2	583.44	478.23
4000	5-3	68.76	38.16	188.8	166.92	1.13	623.64	462.64
4000	5-3	71.51	38.69	196.35	173.6	1.13	644.59	480.15
4000	5-3	66.01	37.63	183.25	160.24	1.14	598.69	447.13
4000	5-3	70.2	40.07	194.24	175.27	1.11	654.82	479.77
4000	5-3	67.32	36.25	181.36	158.57	1.14	596.46	443.51
4000	5-4	65.52	35.84	178.96	176.64	1.01	575.88	456.96
4000	5-4	64.9	34.41	173.8	169.57	1.02	559.84	442.68
4000	5-4	66.14	35.27	182.12	183.71	0.99	591.92	467.24
4000	5-4	67.49	36.92	184.33	181.94	1.01	593.16	470.67
4000	5-4	63.55	36.76	175.59	171.34	1.02	558.6	447.25
4000	5-5	61.08	38.2	188.52	181.08	1.04	632.16	468.88
4000	5-5	65.19	42.02	203.37	199.19	1.02	691.38	509.77
4000	5-5	56.97	34.38	171.67	162.97	1.05	572.94	425.99
4000	5-5	65.97	40.26	203.6	195.57	1.04	682.73	505.39
4000	5-5	56.19	36.14	175.44	166.59	1.05	581.59	434.37
4200	6-1	66.96	40.04	178.2	163.88	1.09	622.56	449.08
4200	6-1	63.61	39.04	171.29	155.69	1.1	592.43	429.63
4200	6-1	68.31	40.04	183.11	172.07	1.06	651.69	463.53
4200	6-1	69.64	41.64	185.33	170.44	1.09	648.46	467.04
4200	6-1	66.28	39.44	173.07	157.32	1.1	597.66	436.12
4200	6-2	69	39.6	165.52	162.96	1.02	586.2	437.08
4200	6-2	64.17	38.83	155.93	151.55	1.03	549.17	410.48
4200	6-2	71.83	40.37	173.11	174.37	0.99	623.23	459.68
4200	6-2	72.45	41.58	173.8	171.11	1.02	615.51	458.93
4200	6-2	67.55	37.62	159.24	154.81	1.03	556.89	419.23
4200	6-3	65.88	40.6	186.6	159.04	1.17	666.36	452.12
4200	6-3	59.95	36.95	171.81	144.73	1.19	609.39	413.43
4200	6-3	69.81	42.25	199.39	173.35	1.15	723.33	484.81
4200	6-3	61.27	39.76	175.54	147.91	1.19	619.71	424.47
4200	6-3	72.49	43.44	199.66	170.17	1.17	713.01	485.77
4200	6-4	63.84	35.28	188.24	150.32	1.25	643.44	437.68
4200	6-4	59.73	32.46	175.18	138.29	1.27	595.96	405.67
4200	6-4	67.95	38.1	199.3	162.35	1.23	690.92	467.69
4200	6-4	61.29	34.87	182.71	144.31	1.27	617.7	423.17
4200	6-4	66.39	35.69	195.77	156.33	1.25	669.18	454.19
4200	6-5	58.92	40.68	188.52	157	1.2	655.08	445.12
4200	6-5	54.03	36.61	172.67	141.3	1.22	589.57	404.61
4200	6-5	54.21	39.43	176.44	144.44	1.22	606.67	414.51
4200	6-5	62.81	42.75	201.37	172.7	1.17	716.59	479.63
4200	6-5	63.63	43.93	203.6	169.56	1.2	707.49	480.73
4400	7-1	61.4	48.12	201.4	160.08	1.26	673.2	471
4400	7-1	66.77	53.89	220.57	179.29	1.23	750.98	520.52
4400	7-1	54.03	43.35	179.23	140.87	1.27	595.42	417.48
4400	7-1	66.31	50.97	217.51	172.89	1.26	727.06	507.68
4400	7-1	58.49	44.27	188.29	147.27	1.28	619.34	438.32
4400	7-2	64.56	47.4	203.84	158.44	1.29	667.08	474.24
4400	7-2	70.75	43.13	187.49	144.18	1.3	614.04	445.56
4400	7-2	68.37	49.67	218.19	172.7	1.26	720.12	508.92
4400	7-2	61.33	47.03	195.65	150.52	1.3	633.73	454.53
4400	7-2	67.79	49.77	214.03	166.36	1.29	700.43	497.95
4400	7-3	70.08	44.8	187	170.52	1.1	675.48	472.4
4400	7-3	71.58	47.04	194.35	179.05	1.09	701.25	492.02
4400	7-3	66.58	43.56	178.65	161.99	1.1	649.71	450.78
4400	7-3	69.28	43.01	180.52	163.7	1.1	648.46	456.5
4400	7-3	72.88	45.59	194.48	177.34	1.1	702.5	490.3
4400	7-4	62.28	50.96	188.96	164.24	1.15	709.92	466.44
4400	7-4	66.51	56.06	201.86	180.66	1.12	770.91	505.08
4400	7-4	58.05	45.86	173.06	147.82	1.17	648.93	424.8
4400	7-4	67.26	53.04	204.08	177.38	1.15	766.71	501.76
4400	7-4	57.3	48.88	176.84	151.1	1.17	653.13	434.12
4400	7-5	66.16	45.24	182.76	160.56	1.14	690.6	454.72
4400	7-5	68.13	47.95	191.73	170.19	1.13	722.04	478
4400	7-5	62.19	44.53	172.79	150.93	1.14	659.16	430.44
4400	7-5	64.85	42.98	174.62	152.53	1.14	656.07	434.98
4400	7-5	69.47	45.5	191.9	168.59	1.14	725.13	475.46
4600	8-1	65.76	46.48	207.44	184.44	1.12	723.36	504.12
4600	8-1	70.68	49.66	224.11	201.04	1.11	784.46	545.49
4600	8-1	59.84	43.3	189.77	167.84	1.13	658.26	460.75
4600	8-1	71.02	50.2	224.04	199.2	1.12	781.23	544.45
4600	8-1	61.5	42.76	191.84	169.68	1.13	669.49	465.79
4600	8-2	54.24	42.84	209.52	178.48	1.17	699.72	485.08
4600	8-2	58.75	47.98	230.66	199.9	1.15	773.69	537.29
4600	8-2	49.73	39.7	186.38	157.06	1.19	625.75	432.87
4600	8-2	48.27	38.13	188.47	158.85	1.19	622.75	433.72
4600	8-2	60.21	45.55	232.57	198.11	1.17	776.69	536.44
4600	8-3	54.96	36.6	220.44	179.32	1.23	688.32	491.32
4600	8-3	60.56	40.99	242.89	200.84	1.21	760.92	545.28
4600	8-3	49.36	32.21	195.99	157.8	1.24	615.72	435.36
4600	8-3	60.46	38.26	242.48	197.25	1.23	757.15	538.45
4600	8-3	49.46	34.94	200.4	161.39	1.24	619.49	446.19
4600	8-4	51.08	33.56	208.48	170.56	1.22	701.16	463.68
4600	8-4	44.44	31.2	184.38	148.39	1.24	620.01	408.4
4600	8-4	54.72	35.92	230.58	192.73	1.2	772.31	513.96
4600	8-4	55.68	36.58	227.24	185.91	1.22	764.26	505.41
4600	8-4	49.48	30.54	191.72	155.21	1.24	648.06	426.95
4600	8-5	66.64	49.08	192.36	169.44	1.14	701.52	477.52
4600	8-5	62.31	46.15	178.97	155.88	1.15	645.4	443.32
4600	8-5	71.97	52.01	203.75	183	1.11	747.64	510.72
4600	8-5	62.64	46.14	182.82	159.27	1.15	669.43	450.87
4600	8-5	69.64	52.02	203.9	179.61	1.14	743.61	505.17

## Sheet: Potentilla fulgens
Alt.	Pop.	Thickness of upper epidermis (μm)	thickness of lower epidermis (μm)	Thickness of palisade (μm)	thickness of spongy (μm)	palisade / spongy	thickness of main vein (μm)	leaf thickness (μm)
3000	1-1	20.25	9.11	51.14	34.35	1.49	315.72	114.85
3000	1-1	18.83	8.97	48.56	31.95	1.52	293.62	108.31
3000	1-1	21.67	9.25	54.72	36.75	1.49	337.82	122.39
3000	1-1	21.07	9.93	53.74	37.44	1.44	334.13	122.19
3000	1-1	19.43	8.29	47.54	31.26	1.52	297.31	106.51
3000	1-2	17.16	8.43	47.14	33.72	1.4	311.1	106.45
3000	1-2	18.7	9.19	51.38	36.75	1.4	334.1	116.03
3000	1-2	16.62	7.67	43.9	30.69	1.43	283.1	98.87
3000	1-2	17.88	8.27	49.85	37.09	1.34	342.21	113.1
3000	1-2	15.44	8.59	43.43	30.35	1.43	284.99	97.81
3000	1-3	19.05	8.59	48.55	32.88	1.48	309.12	109.07
3000	1-3	20.34	8.62	52.38	36.83	1.42	336.21	118.16
3000	1-3	17.76	7.56	43.72	28.93	1.51	282.03	97.98
3000	1-3	17.15	8.73	44.7	29.59	1.51	278.21	100.16
3000	1-3	20.96	9.45	53.41	36.17	1.48	340.03	119.98
3000	1-4	17.04	8.31	51.54	36.63	1.41	312.78	113.52
3000	1-4	18.57	8.06	56.18	39.93	1.41	330.93	122.74
3000	1-4	16.51	7.56	47.9	33.33	1.44	284.63	105.3
3000	1-4	17.91	9.22	55.21	40.66	1.36	347.19	123.01
3000	1-4	15.17	8.4	46.87	32.6	1.44	288.37	103.03
3000	1-5	19.35	8.22	51.8	36.09	1.44	301.92	115.46
3000	1-5	18.8	7.56	48.66	33.2	1.47	287.77	108.22
3000	1-5	20.9	8.88	55.94	38.98	1.44	326.07	124.7
3000	1-5	17.61	7.88	48.14	32.84	1.47	274.75	106.47
3000	1-5	20.09	8.56	54.46	39.34	1.38	319.09	122.45
3200	2-1	21.75	13.82	71.34	50.09	1.42	371.58	157
3200	2-1	22.06	14.65	75.62	53.1	1.42	393.87	165.42
3200	2-1	21.45	13.99	68.06	47.08	1.45	359.29	150.58
3200	2-1	19.79	12.58	65.92	45.58	1.45	338.14	143.87
3200	2-1	23.71	14.06	75.76	54.6	1.39	395.02	168.13
3200	2-2	18.63	12.46	75.09	48.76	1.54	369.66	154.94
3200	2-2	17.14	12.46	70.08	44.86	1.56	350.09	144.54
3200	2-2	19.12	13.46	80.1	52.66	1.52	389.23	165.34
3200	2-2	18.51	11.71	71.58	45.83	1.56	347.48	147.64
3200	2-2	19.75	12.21	78.6	51.69	1.52	391.84	162.24
3200	2-3	19.59	12.18	69.87	47.16	1.48	367.62	148.8
3200	2-3	20.96	12.03	74.76	50.46	1.48	393.35	158.22
3200	2-3	19.22	11.33	65.98	43.86	1.5	345.89	140.38
3200	2-3	20.55	13.4	74.86	51.88	1.44	400.38	160.68
3200	2-3	17.63	11.96	63.88	42.44	1.51	330.86	135.92
3200	2-4	17.19	12.51	72.21	45.63	1.58	369.18	147.54
3200	2-4	16.13	11.01	64.54	40.15	1.61	324.88	131.84
3200	2-4	19.25	13.01	78.88	51.11	1.54	403.48	162.24
3200	2-4	15.3	12.13	65.27	40.61	1.61	338.57	133.31
3200	2-4	18.08	13.89	80.15	50.65	1.58	409.79	162.77
3200	2-5	19.26	11.64	75.48	52.86	1.43	369.9	159.24
3200	2-5	17.72	10.71	70.44	48.63	1.45	350.31	147.5
3200	2-5	20.8	11.57	81.52	57.09	1.43	399.49	170.98
3200	2-5	20.19	12.8	81.03	58.15	1.39	396.89	172.16
3200	2-5	18.33	11.48	68.93	47.57	1.45	332.91	146.32
3400	3-1	18.69	14.26	63.03	54.21	1.16	389.34	150.19
3400	3-1	17.82	12.83	57.73	48.79	1.18	350.41	137.17
3400	3-1	20.56	14.69	69.33	59.63	1.16	428.27	164.21
3400	3-1	16.45	13.55	56.47	47.7	1.18	352.62	134.17
3400	3-1	19.93	15.97	68.59	60.72	1.13	426.06	165.21
3400	3-2	22.32	15.09	61.47	54.27	1.13	389.64	153.15
3400	3-2	21.53	14.88	57.55	49.93	1.15	358.47	143.9
3400	3-2	22.11	15.3	64.39	58.61	1.1	410.81	160.4
3400	3-2	23.66	16	65.16	57.53	1.13	413.02	162.34
3400	3-2	21.98	14.18	58.78	51.01	1.15	376.26	145.96
3400	3-3	23.07	17.03	65.07	53.97	1.21	381.24	159.14
3400	3-3	22.92	16.18	62.82	51.27	1.23	362.18	153.18
3400	3-3	24.22	16.88	68.32	56.67	1.21	390.3	166.1
3400	3-3	21.69	17.01	62.17	50.73	1.23	368.37	151.59
3400	3-3	23.45	18.05	66.97	57.21	1.17	404.11	165.69
3400	3-4	22.2	16.92	63.54	53.4	1.19	387.36	156.06
3400	3-4	20.2	16.4	58.82	48.59	1.21	362.5	144.01
3400	3-4	23.2	18.44	67.26	58.21	1.16	412.22	167.11
3400	3-4	23.75	17.1	67.99	57.14	1.19	414.48	165.98
3400	3-4	21.65	15.74	60.09	49.66	1.21	360.24	147.14
3400	3-5	22.8	16.2	64.74	50.37	1.29	384.3	154.11
3400	3-5	22.66	15.39	62.5	47.85	1.31	375.09	148.4
3400	3-5	23.94	16.01	67.98	52.89	1.29	403.52	160.82
3400	3-5	20.52	15.58	59.27	45.33	1.31	345.87	140.7
3400	3-5	24.08	17.82	69.21	55.41	1.25	412.73	166.52
3600	4-1	22.68	15.99	58.38	46.08	1.27	391.98	143.13
3600	4-1	20.41	15.39	53.54	41.47	1.29	352.78	130.82
3600	4-1	23.95	17.59	62.22	50.69	1.23	421.18	154.44
3600	4-1	21.64	14.55	54.13	41.93	1.29	366.7	132.25
3600	4-1	24.72	16.43	63.63	50.23	1.27	427.26	155.01
3600	4-2	24.09	19.2	60.66	49.74	1.22	391.2	153.69
3600	4-2	22.64	18.05	58.02	46.76	1.24	367.73	145.47
3600	4-2	25.54	19.35	64.3	52.72	1.22	414.67	161.91
3600	4-2	25.26	20.93	64.12	54.22	1.18	421.41	164.52
3600	4-2	22.92	18.47	56.2	45.26	1.24	360.99	142.86
3600	4-3	22.71	16.53	61.86	51.15	1.21	403.92	152.25
3600	4-3	24.98	17.18	68.05	56.27	1.21	444.31	166.48
3600	4-3	21.44	14.88	57.67	46.04	1.25	373.53	140.03
3600	4-3	19.53	15.22	55.2	43.99	1.25	347.37	133.94
3600	4-3	24.89	18.84	66.52	58.31	1.14	450.47	168.57
3600	4-4	23.43	17.58	63.18	49.9	1.27	396.42	154.09
3600	4-4	25.24	19.69	66.76	55.89	1.19	433.99	167.58
3600	4-4	20.62	16.47	57.6	43.91	1.31	358.85	138.6
3600	4-4	23.26	16.7	62.02	47.41	1.31	376.6	149.39
3600	4-4	24.6	17.46	66.34	52.4	1.27	416.24	160.79
3600	4-5	21.84	19.83	68.01	48.47	1.4	400.26	158.15
3600	4-5	19.22	17.45	60.85	42.65	1.43	352.23	140.17
3600	4-5	23.46	21.21	74.17	54.29	1.37	438.29	173.13
3600	4-5	23.37	21.22	72.77	51.86	1.4	428.28	169.22
3600	4-5	21.31	19.44	64.25	45.08	1.43	382.24	150.08
3800	5-1	27.78	19.32	70.17	53.05	1.32	398.34	170.32
3800	5-1	27.39	18.35	67.66	50.4	1.34	388.42	163.8
3800	5-1	29.17	19.29	73.68	55.7	1.32	418.26	177.84
3800	5-1	28.45	20.48	72.38	56.23	1.29	412.24	177.54
3800	5-1	26.11	19.16	66.96	49.87	1.34	374.44	162.1
3800	5-2	25.92	18.06	72.03	50.1	1.44	410.88	166.11
3800	5-2	28.51	18.87	75.23	55.11	1.37	441.97	177.72
3800	5-2	24.33	16.25	66.83	45.09	1.48	369.79	152.5
3800	5-2	27.25	19.69	78.51	54.61	1.44	447.86	180.06
3800	5-2	23.59	17.43	67.55	45.59	1.48	383.9	154.16
3800	5-3	24.12	20.29	68.94	56.13	1.23	403.26	169.48
3800	5-3	25.29	21.12	73.14	61.18	1.2	439.55	180.73
3800	5-3	21.95	18.46	63.74	51.08	1.25	376.97	155.23
3800	5-3	23.19	19.67	64.42	51.64	1.25	371	158.92
3800	5-3	26.05	21.91	74.46	60.62	1.23	425.52	183.04
3800	5-4	25.62	19.08	69.87	51.84	1.35	398.16	166.41
3800	5-4	23.06	18.17	64.88	46.66	1.39	358.34	152.77
3800	5-4	27.18	20.99	72.86	57.02	1.28	432.98	178.05
3800	5-4	24.83	17.74	66.98	48.21	1.39	375.29	157.76
3800	5-4	27.41	19.42	74.76	55.47	1.35	426.03	177.06
3800	5-5	24.09	18.47	60.84	50.78	1.2	405.12	154.18
3800	5-5	25.26	20.13	64.32	55.35	1.16	441.58	165.06
3800	5-5	21.92	17.81	56.36	46.21	1.22	378.66	142.3
3800	5-5	25.78	18.76	65.1	54.33	1.2	423.48	163.97
3800	5-5	23.4	17.18	57.58	47.23	1.22	376.76	145.39
4000	6-1	24.66	16.58	81.09	48.18	1.68	482.94	170.51
4000	6-1	26.13	18.24	87.2	53	1.65	521.23	184.56
4000	6-1	22.19	15.92	74.98	43.36	1.73	444.65	156.46
4000	6-1	26.39	16.74	86.77	51.55	1.68	516.75	181.45
4000	6-1	23.93	15.42	75.41	44.81	1.68	449.13	159.57
4000	6-2	24.3	16.28	72.57	49.92	1.45	491.32	163.07
4000	6-2	26.49	16.75	79.1	54.41	1.45	525.54	176.75
4000	6-2	23.11	14.81	67.04	45.43	1.48	447.1	150.39
4000	6-2	26.46	18.4	80	56.41	1.42	555.19	181.27
4000	6-2	21.14	15.16	64.14	43.43	1.48	437.45	143.87
4000	6-3	27.45	16.94	70.02	48.93	1.43	491.94	163.34
4000	6-3	25.53	16.75	66.12	45.5	1.45	467.5	153.91
4000	6-3	28.37	18.13	72.92	52.36	1.39	516.38	171.77
4000	6-3	27.08	16.09	67.52	46.48	1.45	467.34	157.17
4000	6-3	28.82	16.79	73.52	51.38	1.43	516.54	170.51
4000	6-4	27.27	17.22	75.09	53.1	1.41	504.44	172.68
4000	6-4	26.63	16.59	71.58	49.91	1.43	474.17	164.72
4000	6-4	28.91	18.25	77.6	56.29	1.38	534.71	181.04
4000	6-4	25.36	16.01	70.83	49.38	1.43	479.13	161.59
4000	6-4	28.18	18.03	80.35	56.82	1.41	529.75	183.37
4000	6-5	24.99	17.46	78.6	48.75	1.61	493.32	169.8
4000	6-5	26.49	19.21	84.46	53.63	1.58	532.65	183.78
4000	6-5	22.49	16.71	71.74	43.88	1.64	443.99	154.82
4000	6-5	26.99	17.86	84.89	52.65	1.61	532.79	182.38
4000	6-5	23.99	16.06	73.31	44.85	1.63	463.85	158.22

## Sheet: Epilobium amurense 1
Altitude	Pop.	Stomata density	stomata length(μm)	stomata width(μm)	leaf length（cm）	leaf width(cm)
3000	1	273.6	20.73	17.45	4.2	1.3
3000	1	311.64	20.19	20.2	4.6	1.2
3000	1	306.89	22.05	20.18	4.3	1.2
3000	1	266.67	19.17	20.32	3.8	1.3
3000	1	288	21.21	20.46	3.4	1.4
3000	1	263.23	21.84	20.16	4.7	1
3000	1	236.57	20.55	19.53	4.1	1.2
3000	1	240	20.46	17.67	4.8	1
3000	1	253.52	20.46	19.65	4.2	1
3000	1	257.14	19.41	18.96	3.3	1
3000	1	273.6	23.19	18.3	3	1.3
3000	1	311.64	20.1	18.54	5.1	1.4
3000	1	306.89	24.54	20.94	5.2	1.3
3000	1	266.67	20.55	18.07	4.6	1.2
3000	1	288	23.34	20.16	4.9	1.1
3000	1	263.23	20.55	17.21	3.9	1.2
3000	1	236.57	19.08	17.87	5.2	1.3
3000	1	240	21.72	17.73	4.6	1.4
3000	1	253.52	21.3	18.51	4.9	1.4
3000	1	257.14	21.84	20.5	3.9	1.2
3000	1	285.91	22.38	20.27	4.6	1.29
3000	1	261.63	20.48	18.55	4.2	1.18
3000	1	261.63	20.48	18.55	4.2	1.18
3000	1	283.21	22.17	20.08	4.55	1.28
3000	1	256.24	20.06	18.16	4.12	1.16
3200	2	323.08	23.67	18.27	3.6	1.2
3200	2	316.1	25.8	16.98	5.2	1.2
3200	2	294.94	23.94	15.99	4.9	1.3
3200	2	324	24.21	18.39	4.3	1.4
3200	2	303.16	22.62	16.08	5.1	1
3200	2	273.6	24.54	15.93	5	1.2
3200	2	330.81	23.01	17.97	3.4	1
3200	2	337.5	25.41	18.12	4.3	1
3200	2	288	23.34	16.44	3.4	1
3200	2	327.27	24.42	17.01	3.5	1.2
3200	2	323.08	24.99	18	3.9	1
3200	2	316.1	25.65	17.46	4	1
3200	2	294.94	24.96	16.5	3.9	1
3200	2	324	22.56	16.95	4.2	1.3
3200	2	303.16	24.93	17.94	4	1.4
3200	2	273.6	24.33	19.05	3.9	1
3200	2	330.81	25.62	16.23	3.5	1.2
3200	2	337.5	26.55	18.63	3.3	1.2
3200	2	288	26.67	15.12	4.2	1
3200	2	327.27	22.29	17.46	3.8	1
3200	2	333.67	26.19	18.43	4.35	1.21
3200	2	302.49	23.74	16.71	3.95	1.1
3200	2	299.37	23.5	16.54	3.91	1.08
3200	2	296.25	23.25	16.36	3.87	1.07
3200	2	327.44	25.7	18.09	4.27	1.19
3400	3	332.31	22.92	15.75	3.6	0.7
3400	3	327.27	21.84	16.23	4.3	0.9
3400	3	334.65	25.14	15.84	3.4	0.8
3400	3	310.91	23.67	16.92	3.1	0.8
3400	3	360	24.45	16.35	3.5	0.9
3400	3	293.33	24.9	17.19	5.8	0.9
3400	3	364.44	22.83	17.16	4.8	0.8
3400	3	371.13	20.52	16.62	3.4	0.8
3400	3	327.27	23.16	16.26	3.2	0.8
3400	3	324.51	22.32	17.43	4.3	0.9
3400	3	356.04	21.9	15.75	3.8	0.8
3400	3	338.31	22.14	16.44	5.1	0.7
3400	3	332.31	22.32	18.6	3.5	0.8
3400	3	327.27	22.38	18.15	4.1	0.9
3400	3	334.65	26.01	18.3	4.7	0.8
3400	3	310.91	26.01	18.15	4.4	0.9
3400	3	360	21.84	17.28	4.4	1
3400	3	293.33	21.51	16.71	3.8	0.7
3400	3	364.44	26.49	16.92	3.5	0.8
3400	3	371.13	23.61	19.14	4.9	0.7
3400	3	313.14	21.67	15.87	3.79	0.76
3400	3	350.18	24.23	17.74	4.24	0.85
3400	3	346.81	24	17.57	4.2	0.84
3400	3	323.24	22.37	16.38	3.92	0.79
3400	3	350.18	24.23	17.74	4.24	0.85
3600	4	169.41	20.82	15.57	3.1	0.9
3600	4	202.82	21.78	15.36	3.5	0.7
3600	4	187.4	24.12	16.05	3.5	0.7
3600	4	187.2	20.49	16.71	3	0.7
3600	4	192	20.58	17.46	3.9	0.8
3600	4	204.55	23.34	15.63	3.5	0.6
3600	4	184.19	22.05	16.17	3.9	0.8
3600	4	236.25	21.18	15.87	3.6	0.9
3600	4	187.4	21.51	16.71	3.3	0.8
3600	4	210.73	21.72	15.24	3.7	0.7
3600	4	169.41	21.42	15.06	3.4	0.8
3600	4	202.82	21	17.43	4	0.7
3600	4	187.4	24.09	15.45	3	0.9
3600	4	187.2	22.92	17.49	3.2	1.1
3600	4	192	21.66	17.04	4.6	0.8
3600	4	204.55	22.11	14.64	3.2	0.8
3600	4	184.19	23.1	19.65	3.4	0.7
3600	4	236.25	21.63	15.18	3.6	0.8
3600	4	187.4	22.32	17.01	3	0.7
3600	4	210.73	22.98	15.57	4.4	0.7
3600	4	180.5	20.28	14.96	3.26	0.72
3600	4	202.08	22.7	16.75	3.65	0.8
3600	4	206	23.14	17.08	3.72	0.82
3600	4	188.35	21.16	15.61	3.4	0.75
3600	4	204.04	22.92	16.92	3.68	0.81
3800	5	319.09	22.08	17.37	3.6	0.9
3800	5	354.1	22.95	15.51	4	0.8
3800	5	369.23	23.49	18.78	4.3	0.7
3800	5	342.86	21.78	16.92	4.1	0.9
3800	5	393.75	21.48	14.85	2.9	1
3800	5	318.69	21.51	16.74	3.4	0.6
3800	5	360	23.22	17.31	2.9	1
3800	5	325.16	22.65	15.24	2.7	0.9
3800	5	346.67	22.2	18.12	3.3	0.7
3800	5	329.14	23.34	18.06	2.8	0.7
3800	5	319.09	23.19	16.56	3.4	1
3800	5	354.1	20.55	15.75	3.9	0.7
3800	5	369.23	21.9	16.65	2.6	0.9
3800	5	342.86	21.45	18.12	3.9	0.6
3800	5	393.75	19.44	15.75	3.1	0.7
3800	5	318.69	22.29	17.49	3.4	0.8
3800	5	360	21.09	14.85	2.4	0.6
3800	5	325.16	23.19	16.56	3.6	0.6
3800	5	346.67	22.44	16.95	2.5	0.7
3800	5	329.14	19.44	14.85	3.4	0.6
3800	5	321.66	20.45	15.46	3.08	0.72
3800	5	356.24	22.64	17.12	3.41	0.79
3800	5	359.7	22.86	17.29	3.44	0.8
3800	5	363.16	23.08	17.45	3.48	0.81
3800	5	328.58	20.88	15.79	3.14	0.73
4000	6	502.11	22.59	16.32	3.6	0.7
4000	6	529.41	20.94	13.95	3.2	0.5
4000	6	499.35	20.64	16.32	2.6	0.8
4000	6	483.43	23.58	15.45	2.4	0.8
4000	6	482.64	22.44	16.44	3.6	0.6
4000	6	486.76	21.42	17.46	2.5	0.6
4000	6	495.74	25.05	16.95	2.2	0.8
4000	6	474.15	24.3	16.86	2.9	0.6
4000	6	492.63	24.54	16.62	2.5	0.7
4000	6	498.46	23.79	20.28	3.1	0.6
4000	6	502.11	20.97	14.28	2.2	1.1
4000	6	529.41	23.94	16.92	2.7	0.7
4000	6	499.35	23.73	18.81	3.2	1
4000	6	483.43	23.7	18.12	2.9	1
4000	6	482.64	21.96	16.5	3.1	0.5
4000	6	486.76	19.17	14.94	2.7	0.5
4000	6	495.74	19.26	16.71	2.5	1
4000	6	474.15	23.85	17.46	2.1	0.7
4000	6	492.63	20.1	16.14	2.8	0.6
4000	6	498.46	22.77	17.22	2.8	1
4000	6	534.02	24.23	18.02	3	0.8
4000	6	479.63	21.76	16.19	2.7	0.72
4000	6	469.74	21.32	15.85	2.64	0.7
4000	6	474.69	21.54	16.02	2.67	0.71
4000	6	514.25	23.33	17.36	2.89	0.77
4200	7	340.65	21.51	13.56	2.1	1
4200	7	328.1	20.64	15.39	1.8	0.8
4200	7	408.89	17.67	14.79	2.1	0.7
4200	7	360	20.49	16.59	1.3	0.5
4200	7	378.95	21.45	14.55	1.6	0.5
4200	7	355.56	20.55	16.59	2.2	0.9
4200	7	337.5	20.1	16.17	2.9	0.7
4200	7	385.98	17.64	14.1	1.6	0.8
4200	7	394.84	18.39	16.26	2.1	1
4200	7	363.71	18.81	14.73	1.6	0.7
4200	7	340.65	19.35	15.39	2	0.8
4200	7	328.1	18.72	15.63	1.8	0.6
4200	7	408.89	19.95	15.03	1.6	0.3
4200	7	360	21.39	14.94	3.3	1.1
4200	7	378.95	18.54	13.5	2.1	0.7
4200	7	355.56	18.78	13.29	2.1	0.8
4200	7	337.5	20.1	16.95	2.3	0.6
4200	7	385.98	22.2	15.03	2.3	0.9
4200	7	394.84	21.39	16.95	1.9	0.6
4200	7	363.71	19.53	13.68	2.4	0.6
4200	7	387.34	21.05	16.07	2.18	0.77
4200	7	358.11	19.46	14.85	2.01	0.72
4200	7	350.8	19.07	14.55	1.97	0.7
4200	7	347.15	18.87	14.4	1.95	0.69
4200	7	383.69	20.85	15.91	2.16	0.77
4400	8	400	20.82	15.75	1.8	0.7
4400	8	424.42	20.61	18	2	0.9
4400	8	432	19.89	15.6	1.9	1
4400	8	385.71	17.46	13.47	2	1
4400	8	385.45	19.35	14.67	1.9	0.6
4400	8	405	19.65	17.43	1.3	0.7
4400	8	405	18.24	16.26	1.2	0.6
4400	8	439.32	16.08	12.99	1.3	0.5
4400	8	418.91	20.88	17.97	1.6	0.9
4400	8	411.43	19.38	15.84	1.6	0.8
4400	8	400	23.46	14.82	1.6	0.6
4400	8	424.42	18.93	13.95	1.3	0.8
4400	8	432	17.82	13.41	1.3	0.5
4400	8	385.71	18.6	14.28	1.6	0.7
4400	8	385.45	20.52	12.96	1.8	1
4400	8	405	19.89	14.52	1.7	0.7
4400	8	405	21.99	15.39	1.9	0.9
4400	8	439.32	19.23	16.5	1.4	0.6
4400	8	418.91	21.09	14.07	1.5	0.7
4400	8	411.43	21.03	14.55	1.5	0.6
4400	8	390.19	18.76	14.37	1.53	0.7
4400	8	423.05	20.34	15.58	1.66	0.76
4400	8	418.94	20.14	15.42	1.64	0.75
4400	8	394.3	18.96	14.52	1.55	0.71
4400	8	427.15	20.54	15.73	1.67	0.77
4600	9	548.06	18.96	11.49	1	0.7
4600	9	594.78	19.05	14.97	1	0.7
4600	9	542.77	18.96	12.69	1.6	0.8
4600	9	540	19.53	12.99	1	0.8
4600	9	536.95	20.64	13.08	1.7	0.7
4600	9	567.27	17.94	13.98	1.1	0.8
4600	9	536.47	16.86	14.25	1	0.7
4600	9	519.34	17.67	13.26	1	0.8
4600	9	516.92	17.4	13.26	1.2	0.8
4600	9	531.69	19.17	15.57	1.1	0.7
4600	9	548.06	18.06	12.06	1.3	0.8
4600	9	594.78	18.75	13.17	1.1	0.8
4600	9	542.77	16.23	14.52	1.2	0.7
4600	9	540	17.82	13.41	1	0.8
4600	9	536.95	18.93	13.35	1.2	0.7
4600	9	567.27	23.43	15.48	1	0.7
4600	9	536.47	19.95	12.6	1.1	0.6
4600	9	519.34	21.12	13.89	1.2	0.8
4600	9	516.92	19.53	13.08	1	0.7
4600	9	531.69	16.62	13.23	1.2	0.7
4600	9	592.33	20.53	14.73	1.25	0.81
4600	9	516.26	17.89	12.84	1.09	0.7
4600	9	521.69	18.08	12.98	1.1	0.71
4600	9	527.12	18.27	13.11	1.12	0.72
4600	9	559.73	19.4	13.92	1.18	0.76

## Sheet: Pedicularis densispica 1
Altitude	Pop	Stomata density	stomata length(μm)	stomata width(μm)	leaf length（cm）	leaf width(cm)
3200	1	301.94	26.55	23.94	2.3	0.8
3200	1	308.57	23.64	24.06	2.3	0.8
3200	1	282.86	26.1	20.1	2.5	1.2
3200	1	315	26.55	21.84	2.3	0.8
3200	1	315	24.06	22.14	1.6	1
3200	1	281.74	27.12	23.64	2.1	0.8
3200	1	274.29	24.45	20.61	2.3	0.8
3200	1	288	25.53	22.56	3.1	1.3
3200	1	288	26.52	24.45	1.8	1
3200	1	273.1	28.02	22.14	2.3	0.8
3200	1	301.94	24.33	19.77	2.5	0.7
3200	1	308.57	24.51	21.63	2.3	0.8
3200	1	282.86	27.21	21.18	2.6	1
3200	1	315	24.51	20.94	2.1	0.6
3200	1	315	27.06	21.84	2.5	1.2
3200	1	281.74	26.94	22.56	2.3	1
3200	1	274.29	25.38	23.91	1.6	0.9
3200	1	288	26.19	23.01	2.1	1.3
3200	1	288	24.66	22.65	2.1	1
3200	1	273.1	26.91	23.07	2.1	0.9
3200	1	292.85	25.81	22.3	2.24	0.94
3200	1	263.56	23.23	20.07	2.02	0.84
3200	1	298.71	26.33	22.75	2.28	0.95
3200	1	301.63	26.59	22.97	2.31	0.96
3200	1	307.49	27.1	23.42	2.35	0.98
3400	2	316.8	24.45	19.95	2.2	0.7
3400	2	312	27.24	24.06	1.9	0.6
3400	2	301.94	24.75	25.14	2.1	1
3400	2	304.62	27.15	23.52	2.3	1.1
3400	2	308.57	28.74	25.2	2.2	1.2
3400	2	278.71	24.75	23.61	1.9	0.8
3400	2	316.8	26.49	22.92	2.3	1.2
3400	2	282.86	26.97	22.95	2	1.1
3400	2	332.31	27.3	21.72	2.4	1
3400	2	293.33	29.49	26.55	2.3	1.3
3400	2	316.8	26.13	22.83	2	0.8
3400	2	312	21.15	19.95	2.1	1.3
3400	2	301.94	22.23	23.34	3	1.1
3400	2	304.62	26.58	22.14	2	1.1
3400	2	308.57	28.8	22.65	2	1.2
3400	2	278.71	24.99	19.83	1.9	0.7
3400	2	316.8	26.73	18.57	2.1	0.9
3400	2	282.86	23.52	23.22	2.2	1.4
3400	2	332.31	24.18	18.12	2.2	0.6
3400	2	293.33	25.62	21.21	2	1.1
3400	2	280.41	23.79	20.58	1.98	0.93
3400	2	313.94	26.64	23.05	2.22	1.04
3400	2	320.03	27.16	23.49	2.26	1.06
3400	2	292.6	24.83	21.48	2.07	0.97
3400	2	316.98	26.9	23.27	2.24	1.05
3600	3	313.04	20.16	15.57	1.8	0.7
3600	3	315	20.28	15.39	2.5	1
3600	3	336	21.15	19.95	1.2	0.7
3600	3	338.82	24.24	15.96	1	0.6
3600	3	303.16	22.62	14.52	2.1	0.9
3600	3	303.16	24.81	18.69	1.5	0.7
3600	3	308.57	20.25	19.44	1.4	0.8
3600	3	315	20.94	16.74	2.2	1
3600	3	303.16	22.23	18.96	1.6	0.6
3600	3	324	23.46	17.22	1.1	0.7
3600	3	313.04	22.95	16.74	1.7	0.8
3600	3	315	20.19	19.41	1.5	0.8
3600	3	336	25.05	14.73	1.8	0.8
3600	3	338.82	21.96	14.97	0.9	0.6
3600	3	303.16	23.19	16.71	0.9	0.6
3600	3	303.16	23.64	18.36	1.6	0.7
3600	3	308.57	19.83	17.67	1.9	0.8
3600	3	315	21.42	19.44	1.7	0.9
3600	3	303.16	23.67	16.95	1.3	0.8
3600	3	324	21.51	20.94	1.1	0.6
3600	3	338.11	23.73	18.64	1.65	0.81
3600	3	306.51	21.51	16.9	1.49	0.73
3600	3	303.35	21.29	16.72	1.48	0.72
3600	3	300.19	21.07	16.55	1.46	0.72
3600	3	331.79	23.29	18.29	1.62	0.79
3800	4	329.14	25.59	21.9	1.5	0.8
3800	4	338.82	23.58	21.78	1.5	0.6
3800	4	345.6	23.43	19.47	1.5	1.1
3800	4	381.18	24.66	22.77	1.9	1
3800	4	381.18	23.85	21.51	1.5	0.6
3800	4	330	22.23	20.34	1.5	0.8
3800	4	346.67	24.96	16.44	1.6	0.9
3800	4	384	25.23	22.05	1.9	0.8
3800	4	324	23.58	18.63	2.2	0.8
3800	4	378.95	23.43	18.39	2.5	0.9
3800	4	329.14	24.06	19.65	1.7	0.8
3800	4	338.82	24.54	20.43	1.6	0.7
3800	4	345.6	21.93	19.44	1.6	0.8
3800	4	381.18	24.6	21.39	1.5	0.7
3800	4	381.18	24.48	20.34	1.4	0.7
3800	4	330	24.12	20.1	1.4	0.7
3800	4	346.67	23.94	18.93	1.5	0.8
3800	4	384	25.41	21.39	1.6	0.6
3800	4	324	24.81	20.55	1.5	0.8
3800	4	378.95	25.17	17.43	1.6	0.6
3800	4	382.27	26.11	21.76	1.78	0.84
3800	4	346.87	23.7	19.74	1.62	0.76
3800	4	332.72	22.73	18.94	1.55	0.73
3800	4	368.11	25.15	20.95	1.72	0.81
3800	4	339.8	23.21	19.34	1.58	0.74
4000	5	346.67	26.07	22.5	2.1	0.9
4000	5	377.14	24.33	24.24	2.1	1.1
4000	5	378.95	23.64	19.44	2.4	0.9
4000	5	378.95	22.05	18	2.5	1.1
4000	5	420	23.1	16.23	2.1	0.9
4000	5	416.84	24.15	21.48	2.1	1.1
4000	5	387.69	23.46	20.94	2.5	1.1
4000	5	372.41	22.14	19.47	2.1	1
4000	5	405	25.2	20.04	2.4	1.1
4000	5	360	18.45	19.86	1.9	1
4000	5	346.67	22.32	17.04	2.4	0.8
4000	5	377.14	20.94	18.21	2.2	1
4000	5	378.95	24.93	19.53	1.9	0.8
4000	5	378.95	23.76	19.05	2.4	0.8
4000	5	420	20.49	20.07	2.2	0.8
4000	5	416.84	24.09	19.74	2.6	1.1
4000	5	387.69	23.49	18.54	1.9	0.9
4000	5	372.41	22.86	24.06	1.9	1.1
4000	5	405	25.5	21.15	2.4	1.1
4000	5	360	21.96	18.42	2.2	0.9
4000	5	357.46	21.53	18.51	2.06	0.91
4000	5	395.9	23.84	20.5	2.28	1
4000	5	399.74	24.07	20.7	2.3	1.01
4000	5	403.58	24.3	20.9	2.33	1.02
4000	5	365.15	21.99	18.91	2.1	0.93
4200	6	341.05	26.58	17.94	1.8	0.9
4200	6	400	23.52	17.97	1.5	0.7
4200	6	377.14	25.14	20.1	1.8	0.5
4200	6	375.65	20.37	20.67	1.5	0.6
4200	6	333.66	18.96	17.19	1.6	0.6
4200	6	338.82	22.02	19.23	2.1	0.8
4200	6	332.31	25.38	18.27	1.5	0.8
4200	6	360	22.08	16.05	1.8	0.9
4200	6	378.95	20.43	17.7	2.1	0.6
4200	6	396	26.31	19.83	1.2	1
4200	6	341.05	21.12	18.75	1.6	0.7
4200	6	400	22.44	16.98	2.4	1.4
4200	6	377.14	21.57	16.44	1.6	0.7
4200	6	375.65	21.39	15.18	1.5	0.5
4200	6	333.66	20.94	21.96	1.7	0.7
4200	6	338.82	26.1	17.73	1.9	0.9
4200	6	332.31	24.69	24.24	2.6	1
4200	6	360	25.74	19.53	1.6	0.9
4200	6	378.95	24.36	18.96	2.8	1.2
4200	6	396	22.86	16.8	1.5	0.8
4200	6	337.92	21.48	17.28	1.68	0.75
4200	6	370.63	23.56	18.95	1.84	0.83
4200	6	381.53	24.26	19.5	1.9	0.85
4200	6	377.89	24.02	19.32	1.88	0.84
4200	6	348.82	22.18	17.83	1.73	0.78
4400	7	480	29.16	25.08	1.3	0.8
4400	7	450	22.89	21.06	1	0.7
4400	7	480	22.29	20.22	0.8	0.4
4400	7	504	26.88	22.08	1	0.6
4400	7	462.86	22.77	20.88	1.1	0.8
4400	7	458.18	25.71	21.78	0.9	0.4
4400	7	530.53	24.18	21.9	1.1	0.6
4400	7	458.18	23.79	18.54	0.8	0.4
4400	7	480	25.86	23.19	1	0.6
4400	7	443.08	24.39	21.42	0.9	0.6
4400	7	480	26.55	21.21	0.9	0.4
4400	7	450	27.9	23.13	1.1	0.6
4400	7	480	23.97	21.21	1.6	0.7
4400	7	504	25.5	20.85	1.8	0.6
4400	7	462.86	24.21	22.89	0.8	0.5
4400	7	458.18	27.78	25.53	1.9	0.7
4400	7	530.53	26.34	23.4	1.4	0.6
4400	7	458.18	25.71	21.78	0.8	0.5
4400	7	480	24.84	23.07	1.3	0.5
4400	7	443.08	27.57	24.21	1.4	0.6
4400	7	450.95	24.14	21.06	1.09	0.55
4400	7	484.18	25.92	22.61	1.17	0.59
4400	7	488.92	26.18	22.84	1.18	0.6
4400	7	493.67	26.43	23.06	1.19	0.6
4400	7	455.7	24.4	21.28	1.1	0.56
4600	8	450	24.06	18.27	1	0.3
4600	8	443.08	24.06	20.49	0.6	0.5
4600	8	405	20.97	18.93	0.5	0.3
4600	8	454.74	23.22	19.83	0.4	0.2
4600	8	420	22.71	24.45	0.6	0.4
4600	8	420	24.27	21.24	0.8	0.5
4600	8	392.73	24.45	24.72	1	0.5
4600	8	420	18	18.15	0.5	0.3
4600	8	465.88	21.15	17.67	0.5	0.3
4600	8	423.53	23.01	20.1	0.5	0.2
4600	8	450	23.22	21.21	0.5	0.2
4600	8	443.08	20.79	19.05	0.7	0.3
4600	8	405	22.23	19.35	0.8	0.3
4600	8	454.74	20.04	19.35	0.5	0.3
4600	8	420	20.94	20.97	0.7	0.4
4600	8	420	23.91	18.96	0.6	0.4
4600	8	392.73	22.86	18.75	0.9	0.3
4600	8	420	21.42	19.98	0.7	0.4
4600	8	465.88	19.47	18.15	0.7	0.3
4600	8	423.53	19.98	19.44	0.5	0.3
4600	8	403.73	20.72	18.76	0.61	0.31
4600	8	438.09	22.48	20.35	0.66	0.34
4600	8	446.68	22.92	20.75	0.68	0.35
4600	8	442.38	22.7	20.55	0.67	0.35
4600	8	391.61	20.09	18.19	0.59	0.31

## Sheet: Potentilla fulgens 1
Alt.	Pop	Stomata density	stomata length(μm)	stomata width(μm)	leaf length（cm）	leaf width(cm)
3000	1	158.4	23.7	20.55	2	1.3
3000	1	205.71	26.7	19.56	2.6	1.4
3000	1	180	22.38	20.55	2.6	1.4
3000	1	199.38	22.59	19.38	2.9	1.8
3000	1	162	26.58	18.9	2.7	1.7
3000	1	163.64	22.08	18.96	2.2	1.3
3000	1	198	23.43	22.47	3.1	1.7
3000	1	170.85	23.64	19.71	2.2	1.3
3000	1	205.71	21.87	15.18	3.2	1.6
3000	1	169.41	25.05	17.82	3	1.7
3000	1	158.4	22.32	17.4	3.1	1.7
3000	1	205.71	23.34	18.39	2.1	1.4
3000	1	180	23.85	17.85	3	1.6
3000	1	199.38	22.74	19.5	3.1	1.4
3000	1	162	23.97	18.27	3.1	1.5
3000	1	163.64	26.46	17.97	2.6	1.5
3000	1	198	22.77	17.01	3	1.7
3000	1	170.85	21.48	16.02	2.7	1.3
3000	1	205.71	24.45	20.52	2.7	1.4
3000	1	169.41	22.83	19.77	2.7	1.5
3000	1	194	25.26	20.1	2.92	1.62
3000	1	174.06	22.67	18.04	2.62	1.45
3000	1	175.87	22.9	18.23	2.65	1.46
3000	1	190.38	24.79	19.73	2.87	1.59
3000	1	172.25	22.43	17.85	2.59	1.43
3200	2	251.16	22.71	20.19	2.7	1.5
3200	2	247.5	23.67	18.72	2	1.1
3200	2	263.41	22.56	18.93	2	1.2
3200	2	246.32	20.94	18.69	2.4	0.9
3200	2	232.26	19.53	17.28	2.5	1.5
3200	2	240	22.56	19.83	2.2	0.9
3200	2	257.14	22.92	17.4	2.5	1
3200	2	232.94	22.56	20.22	2.6	1.6
3200	2	216	22.2	17.43	2.6	1.7
3200	2	240	21.45	18.96	2.2	1.5
3200	2	251.16	20.46	18.27	2.6	1.1
3200	2	247.5	25.02	20.07	2.5	1.2
3200	2	263.41	22.98	17.28	2.2	1.4
3200	2	246.32	19.8	16.44	2.5	1.5
3200	2	232.26	23.22	17.52	3	0.9
3200	2	240	21.57	18.99	2.5	1
3200	2	257.14	22.29	16.8	2.2	1.1
3200	2	232.94	23.64	17.22	2.5	1.1
3200	2	216	22.56	18.39	3.1	1.2
3200	2	240	19.35	18.15	2.2	1.1
3200	2	262.09	23.87	19.81	2.65	1.32
3200	2	235.39	21.44	17.79	2.38	1.19
3200	2	230.54	20.99	17.42	2.33	1.16
3200	2	232.97	21.22	17.61	2.35	1.18
3200	2	252.38	22.98	19.07	2.55	1.27
3400	3	270	21.12	19.38	2.3	1.2
3400	3	261.82	18.51	17.07	1.9	1
3400	3	300	21.87	17.04	2.6	1.3
3400	3	297.93	19.5	17.82	2.3	1.2
3400	3	320	20.74	19.12	2	1
3400	3	276.92	20.37	20.19	2	1
3400	3	288	20.43	18.48	3.2	2
3400	3	301.4	22.56	15.99	3.1	2
3400	3	315	23.01	20.97	3	1.6
3400	3	270	21.6	18.11	2.5	1.3
3400	3	270	21.02	19.72	3.2	1.6
3400	3	261.82	19.41	18.06	2.3	1.2
3400	3	300	19.26	17.04	2.3	1.1
3400	3	297.93	20.22	17.37	1.9	1.4
3400	3	320	20.1	16.59	2.5	1.2
3400	3	276.92	23.91	18	3	1.2
3400	3	288	21.63	17.16	2.3	1.1
3400	3	301.4	22.56	17.64	2.3	1.4
3400	3	315	22.05	15.06	1.9	1.2
3400	3	270	21.72	19.38	2.4	1.3
3400	3	316.22	22.98	19.63	2.67	1.43
3400	3	278.5	20.24	17.29	2.35	1.26
3400	3	275.6	20.03	17.11	2.33	1.25
3400	3	298.81	21.71	18.55	2.52	1.35
3400	3	281.4	20.45	17.47	2.38	1.28
3600	4	292.5	21.03	14.07	2	1.2
3600	4	274.29	19.53	18.24	1.3	0.8
3600	4	327.27	19.41	14.7	0.9	0.6
3600	4	254.12	21.3	16.32	1.6	0.8
3600	4	280	21.99	17.04	2.3	1
3600	4	255.48	16.95	13.95	0.9	0.6
3600	4	313.04	20.82	16.56	1.2	0.7
3600	4	313.04	20.43	14.97	1.3	0.9
3600	4	313.04	19.41	13.47	1.3	0.9
3600	4	276.92	22.71	17.31	2.1	1.2
3600	4	292.5	18.06	16.74	1.3	0.8
3600	4	274.29	18.39	15.06	0.9	0.5
3600	4	327.27	14.76	13.68	1.6	0.8
3600	4	254.12	15.96	12.45	2.3	1
3600	4	280	14.19	13.53	0.9	0.6
3600	4	255.48	15.84	13.5	1.2	0.7
3600	4	313.04	19.35	14.07	1.3	0.9
3600	4	313.04	18.21	16.02	1.3	0.9
3600	4	313.04	15.69	14.94	1.3	0.9
3600	4	276.92	17.91	15.18	1.3	0.9
3600	4	266.77	17.11	13.88	1.3	0.77
3600	4	298.67	19.15	15.54	1.46	0.86
3600	4	304.47	19.53	15.84	1.49	0.88
3600	4	272.57	17.48	14.18	1.33	0.78
3600	4	307.37	19.71	16	1.5	0.89
3800	5	360	20.52	15.6	1.3	0.8
3800	5	333.66	20.55	13.71	1	0.8
3800	5	346.67	22.74	17.85	1.1	0.9
3800	5	374.4	21.84	17.79	0.9	0.8
3800	5	317.29	20.43	16.68	1.2	1
3800	5	377.14	20.58	14.04	1.3	0.9
3800	5	360	20.67	16.8	0.9	0.4
3800	5	385.71	20.04	15.24	0.9	0.6
3800	5	360	20.94	12.96	1.2	0.7
3800	5	317.65	23.04	17.88	1.3	0.9
3800	5	360	19.71	15.03	1.3	0.9
3800	5	333.66	21.15	17.85	1.3	1
3800	5	346.67	22.74	18.24	1.2	0.9
3800	5	374.4	19.44	13.98	0.9	0.6
3800	5	317.29	22.23	18.48	0.9	0.6
3800	5	377.14	20.64	15.42	1.3	0.8
3800	5	360	20.52	15.66	1.3	0.8
3800	5	385.71	21.51	17.67	1.2	0.9
3800	5	360	21.42	16.59	0.9	0.8
3800	5	317.65	20.79	17.55	0.9	0.8
3800	5	328.52	19.6	15.11	1.04	0.74
3800	5	363.85	21.71	16.74	1.15	0.82
3800	5	367.38	21.92	16.9	1.16	0.83
3800	5	370.91	22.13	17.06	1.17	0.83
3800	5	335.59	20.02	15.44	1.06	0.76
4000	6	446.4	22.95	19.35	1.7	1
4000	6	397.24	20.73	16.38	1	0.6
4000	6	418.06	19.47	15.18	1	0.8
4000	6	432	21.78	19.23	1.7	1
4000	6	443.08	20.28	16.65	0.8	0.7
4000	6	400	22.38	16.71	1.3	1.1
4000	6	458.18	22.59	17.7	0.9	0.7
4000	6	411.43	21.87	15.09	0.7	0.6
4000	6	460	22.05	18.18	1	0.8
4000	6	414.55	23.34	19.41	1.2	1
4000	6	446.4	23.25	18.33	0.7	0.6
4000	6	397.24	22.08	17.43	1.4	1.1
4000	6	418.06	21.84	16.92	1	1.1
4000	6	432	17.37	12.6	1.7	0.7
4000	6	443.08	20.82	16.65	0.8	0.6
4000	6	400	18.27	15.93	1.3	0.8
4000	6	458.18	22.86	18.39	0.9	1.1
4000	6	411.43	21.63	17.34	1	0.7
4000	6	460	19.41	16.23	1.2	0.6
4000	6	414.55	19.83	13.11	1	0.8
4000	6	428.09	21.24	16.84	1.12	0.82
4000	6	445.22	22.09	17.51	1.16	0.85
4000	6	410.97	20.39	16.17	1.07	0.79
4000	6	449.5	22.3	17.68	1.17	0.86
4000	6	406.69	20.18	16	1.06	0.78
